# Supplementary material for: Mechanisms Underlying Interactions Between Low-Frequency Oscillations and Beat-to-Beat Variability of Celullar Ventricular Repolarization in Response to Sympathetic Stimulation: Implications for Arrhythmogenesis
Source: Front Physiol. 2019 Aug 2;10:916. doi: 10.3389/fphys.2019.00916 (PMC6687852; doi:10.3389/fphys.2019.00916)
Supplement: Data Sheet 1 — Population of virtual cells indicating the pro-arrhythmic models distribution (Figure-11-master.zip). This Data Sheet contains the ionic factors associated with each virtual cell, both for the group presenting and the group not presenting pro-arrhythmic events (as shown in Figure 11). [file Data_Sheet_1.zip]

Archive with 1 entries (1 files):
- figure-11-master.mat
