# Supplementary material for: Mechanisms Underlying Interactions Between Low-Frequency Oscillations and Beat-to-Beat Variability of Celullar Ventricular Repolarization in Response to Sympathetic Stimulation: Implications for Arrhythmogenesis
Source: Front Physiol. 2019 Aug 2;10:916. doi: 10.3389/fphys.2019.00916 (PMC6687852; doi:10.3389/fphys.2019.00916)
Supplement: Data Sheet 2 — Automatic Relevance Determination (automatic-relevance-master.zip). This Data Sheet presents the Python code used to unravel individual and common factors, in form of ionic conductance levels, contributing to Beat-to-beat Variability of Repolarization and Low-Frequency Oscillations. [file Data_Sheet_2.zip › automatic-relevance-master/README.md]

# automatic-relevance
Code to compute the relevance of a set of features for a regression task.

Implemented in Python 3.

The funcionality is implemented in *gp_ard* and we provide an example.
