# Supplementary material for: Mechanisms Underlying Interactions Between Low-Frequency Oscillations and Beat-to-Beat Variability of Celullar Ventricular Repolarization in Response to Sympathetic Stimulation: Implications for Arrhythmogenesis
Source: Front Physiol. 2019 Aug 2;10:916. doi: 10.3389/fphys.2019.00916 (PMC6687852; doi:10.3389/fphys.2019.00916)
Supplement: Data Sheet 2 — Automatic Relevance Determination (automatic-relevance-master.zip). This Data Sheet presents the Python code used to unravel individual and common factors, in form of ionic conductance levels, contributing to Beat-to-beat Variability of Repolarization and Low-Frequency Oscillations. [file Data_Sheet_2.zip › automatic-relevance-master/gp_ard.py]

import numpy as np

from sklearn.model_selection import KFold
import GPy


def gp_ard(X, y, n_folds=10,standarize=True):
    """ Function that computes the relevances of some data for some target"""

    if standarize:
        X = (X - np.mean(X, axis=0)) / np.std(X, axis=0)
        y = (y - np.mean(y)) / np.std(y)

    kf = KFold(n_splits=n_folds)
    mean_sq_error = []

    n_vars = X.shape[1]

    ard_values = np.zeros((1, n_vars))

    sign_values = np.zeros((1, n_vars))

    for train, test in kf.split(y):
        (X_train, X_test, y_train, y_test) = (X[train],  X[test], y[train], y[test])
        y_train = y_train.reshape(-1, 1)
        y_test = y_test.reshape(-1, 1)

        kernel1 = GPy.kern.Linear(input_dim=n_vars, variances=[1]*n_vars, ARD=True)

        m = GPy.models.GPRegression(X_train, y_train, kernel1)

        m.optimize(messages=False)

        ard_values = ard_values + m.parameters[0].variances

        # Compute sign values
        sign_values = sign_values + \
            np.sign(np.dot(np.dot(np.linalg.pinv(m.kern.K(X_train, X_train)), X_train).T, y_train).T)

        (y_predict, dummy) = m.predict(X_test)

        mean_sq_error.append(np.mean((y_predict-y_test)**2))

    #print("MSE_1=" + str((mean_sq_error)))
    ard_values = ard_values/n_folds

    return ard_values, sign_values, mean_sq_error
