# Supplementary material for: Mechanisms Underlying Interactions Between Low-Frequency Oscillations and Beat-to-Beat Variability of Celullar Ventricular Repolarization in Response to Sympathetic Stimulation: Implications for Arrhythmogenesis
Source: Front Physiol. 2019 Aug 2;10:916. doi: 10.3389/fphys.2019.00916 (PMC6687852; doi:10.3389/fphys.2019.00916)
Supplement: Data Sheet 2 — Automatic Relevance Determination (automatic-relevance-master.zip). This Data Sheet presents the Python code used to unravel individual and common factors, in form of ionic conductance levels, contributing to Beat-to-beat Variability of Repolarization and Low-Frequency Oscillations. [file Data_Sheet_2.zip › automatic-relevance-master/requirements.txt]

scikit-learn=0.21.2
scipy=1.3.0
matplotlib=3.1.0
numpy=1.16.4
gpy=1.9.8
pandas=0.24.2
