# Supplementary material for: Mechanisms Underlying Interactions Between Low-Frequency Oscillations and Beat-to-Beat Variability of Celullar Ventricular Repolarization in Response to Sympathetic Stimulation: Implications for Arrhythmogenesis
Source: Front Physiol. 2019 Aug 2;10:916. doi: 10.3389/fphys.2019.00916 (PMC6687852; doi:10.3389/fphys.2019.00916)
Supplement: Data Sheet 2 — Automatic Relevance Determination (automatic-relevance-master.zip). This Data Sheet presents the Python code used to unravel individual and common factors, in form of ionic conductance levels, contributing to Beat-to-beat Variability of Repolarization and Low-Frequency Oscillations. [file Data_Sheet_2.zip › automatic-relevance-master/sample_data.csv]

X1	X2	X3	X4	X5	X6	X7	X8	y
1.0	1.0	1.0	1.0	1.0	1.0	1.0	1.0	1.229255313648883
0.22394097357950166	0.47806777573935905	0.9288066674920292	0.003559711816919577	1.9774223172856924	1.817401997465796	0.599684958916266	1.875088135382701	0.9562121530788046
1.82881479072171	0.8180965394260608	1.2492485252194423	1.6566403719414518	1.4864166880596736	1.7817828215841516	0.29586510694174784	0.8976596820247523	0.8272565113920889
1.9809418746387009	0.9664334726118537	0.46660058845083285	0.9843192618184297	0.5714584385413388	0.46289943967447345	0.23398331739913195	0.17358264601080525	2.577154785428239
1.1423927126971227	0.9112902729513043	0.3089192306681811	1.5923156830262752	0.6907750778506964	0.44327830180808586	0.3578271653736753	0.7574944052341124	1.2297618176238179
1.4453483558186186	1.4238374489609327	0.46182762949799344	0.7404834455209882	0.9222172136373241	0.6281637442587126	1.0496368812603165	1.9979432435561508	0.7925088232527928
1.5768348097597147	1.2549015542931459	0.3297787861794505	0.10860141231579054	0.7605983325876275	1.5337705991417532	1.1938039022197666	1.606895415470842	1.6328860470222715
0.4129228883037899	1.208080550978078	1.7974858192694172	1.200101312403047	1.1881779716255494	1.0936628859094542	0.4681272064104304	1.8144666511068839	1.292211891355501
0.8598364311229348	1.021987227027794	1.5791195377687435	1.014694889207066	1.7098927427636235	1.1255561756013968	1.4133680463685057	0.7864408522432368	1.4700088056219034
1.6839516619108892	1.103415761263536	1.5728513321407522	0.5721603708278231	1.087151579671705	1.4468951725529118	0.6427432504645021	0.7075412503279341	2.4693259822951514
1.5054461093080447	1.4388061485645074	0.44556856346617457	1.4010861319476464	0.47292630146014797	0.08378430285616208	1.8421656946122458	1.5606288059664253	1.0925543674008449
1.4596469548642053	1.4184300104502643	1.1062723496819602	0.8975259327157764	1.3796018014540097	1.8589553758851844	1.230246439205248	0.15377721217684695	1.1481083390378541
0.5910371546689829	1.1986027315446433	1.7836090348376605	1.4325474523215331	1.7156147431086974	1.0992476474793382	1.5992534176550237	1.7156646037045835	1.7909869045937001
0.38405238742694775	0.8592384185555713	0.0216375533851035	0.7302442634617515	1.4582963343030704	1.2090670263386014	1.3290482276236828	0.9669853519902594	2.7090420044100423
1.1495329397981078	0.9800571908326702	0.2651308143463548	1.3130120128835894	1.835062879327158	1.581700219914905	0.6842574489993609	1.7989837062879803	0.8954425108205437
1.9687990035416456	0.5154543635998131	0.6519659748912479	0.29085691795942725	1.5705431124010274	1.6465181660645245	0.9603981452676382	1.0387901573350786	1.4340033870640694
1.8829287299703092	0.7707957443617539	1.324778129280005	0.07100247637167582	0.6686786526843586	1.1007136536589504	1.9600704236420854	0.2991071632487767	25.862001121484948
1.455714098274051	1.0609467921776483	1.6325373055945827	0.6876736093984711	0.6834380324215622	0.8132862217756387	1.573715568132738	0.6307441295691084	4.065513179625502
0.7069586940704357	1.392206254285345	1.0970126948884877	0.8331074035108803	1.6897324161706617	0.701978950651391	1.176751201707962	1.3448803056639744	1.1089431376876835
1.1352808428742638	1.1749546748473838	0.6836691049173258	1.601272132695765	1.957508088988548	1.035709263714657	0.3864974483338932	0.7369227973748692	0.9191134121589848
0.5435119125925555	0.9419112312246105	1.6257508285703113	0.9430240398538509	0.9388300708654107	1.9783745191908557	0.20742421715076606	1.5576355018322816	1.4897533951350197
1.2762523430823074	0.7264825837296945	0.7692212428884727	0.545311836151841	0.43966572387462494	1.0533402326733035	1.907030333881823	1.2151827168841136	4.90516975896216
1.476119279207173	1.2285147063414017	0.591538962433398	0.05076425638682195	1.8977096412117	1.7091134819620537	1.9980964704374868	1.0864595610938195	0.544376905827731
0.7398963177546268	0.800850845577321	1.0275556904684406	0.6074228424928209	0.5181858757022577	1.7565199870991124	1.4562408712798827	1.4580231108144714	2.64381285156184
0.5258412946019982	1.084893096164127	1.2017282539044376	1.2905164707170835	1.968083136141748	0.7333083128325788	1.0663800217154655	1.1046742839393286	1.719313447007764
0.8322650310938465	0.5209532034713414	0.43401050638865196	0.5296793579442827	0.6392579023625662	0.8713676551036413	0.39293152952869465	0.7275119586788071	7.544196607031479
1.6716727334794899	1.2512867380776644	1.3445825174363488	1.25894820080191	1.7846740212840537	0.2645525835876884	1.3450775730064288	0.7445524501503705	0.9326787533480128
0.6769357198018029	0.9272016282507943	1.5958409572368133	0.6779487731041333	0.8243868094528984	0.3259711592781528	1.1314608499339058	0.41105756807771504	5.558302983254089
1.2086763196319001	0.8924095314819126	0.48320285795834417	0.3900147203748996	1.6530550325558435	1.4687602696888984	1.0058440836345823	0.09242292832274858	2.3598392682766027
1.7870588352206067	1.1359794032850734	1.4949963946176172	0.5261311928304704	0.5969065068283317	1.2415539040449735	1.0755268288674027	1.2669236795066243	3.664441555448244
1.0147516299695305	0.9353786264018136	0.184737037868381	0.38164458154024533	1.9934772039641335	1.1196939684821692	1.2635188508877464	0.8589997690628972	1.305046369730773
1.0659478411754202	0.9238814206651648	1.080101218794852	0.7024933146997724	1.6466034094524886	1.4951569265222697	0.9082785669069002	1.3173412942711922	1.5433980258387887
1.0711594641545648	1.4439781857555132	0.6883123540721262	1.3323549053341224	1.1503400839436941	0.38031253144458527	0.13400361403953912	1.7380358000541916	0.9319819903669093
0.6725475628370741	0.4537037160273718	0.28546859877085956	0.12794059503826472	0.5475051156979741	1.1204723673548347	1.7705349502747014	1.6274817208631998	17.22857729023965
0.45986798231725395	1.4259682370982192	1.6315380450890427	1.14949784355858	1.5462698743661873	0.8299801900278996	1.5898164306273255	0.13013513005833635	0.9276751942433121
0.3256794783896245	1.5068255292820683	1.8893756943539364	1.6139727490503615	1.869511557977143	1.227235519439613	1.4001512969047036	1.1018341776722094	1.7425771760524995
1.264265204440399	0.44041407692471063	0.7905860234967353	0.18015560587446316	0.7439565347449215	0.3113989846171136	0.03358692073255709	1.1365283549771805	41.12036611799361
0.8147568397962015	1.0473057890955244	0.7863525671135472	0.9780927179103518	0.6208115557633006	0.7223850669644447	1.0244657225968652	1.0946381394170324	1.3842291929835304
1.0231536713383775	1.1083541352261046	1.0429069912830344	0.9020939784630719	0.6855291264248199	1.2863817155150115	0.10203941299724613	0.4207588562932726	4.637319197885434
0.9903019042045479	0.7541065511154723	0.15974523893123418	0.025059719397198962	1.923723123785986	0.29595674793801724	0.9523342907570819	0.975000063787761	10.416258484835275
1.582650033996414	0.8723471715377599	1.7625948204516806	0.42565508747517206	1.676197980057855	1.419360053498132	1.2730801280769368	1.5958029759726438	2.0515531236590077
1.4872256507983335	0.9939775461753305	1.0092857231629448	0.6407184773800476	0.8131221299516693	1.5628810545715912	1.0882899498386134	0.6856784981593091	1.857694123750289
0.7344601254845932	1.0322126102960343	1.3754310689147529	0.5713185271006769	1.5166303653756483	0.5632886636960955	0.9195089505617855	1.4907984824754281	2.1438361161643598
1.7175073259348934	1.2930324878753061	0.9367717478992862	0.5002740816267192	0.9872340333849307	0.2866099722051522	1.140797671939532	0.8796275834737727	2.938716456014193
1.441887634096122	1.3656846910971845	0.35146775664627866	1.940087761944805	1.6964359292666478	1.1694259922216375	1.5610974624185192	1.7593905495286644	0.8353304947824238
1.2688617928719157	0.6112020685241197	0.97596455815969	0.7266798943048672	1.480484580217385	0.5738306076268407	0.4286370117417784	1.1768906615502241	1.5442127669352481
1.341511289031172	1.4080078906341111	1.162532655761874	1.2624008715404509	0.892549430993159	1.5559749318058131	0.4008919272092964	0.3517475874027348	0.8424420033645463
1.653763694837492	0.43913005880129125	0.11355801159602276	0.19774874928438696	1.162029204980387	0.536574186252661	1.2858007962614566	0.5878667835616398	9.210459538449058
1.9571668553536912	0.9684830011571379	0.6132723768679986	0.5491959471732443	0.19509094281713146	1.630427016794491	1.7336283910927088	0.4730432219837963	42.26713396909642
1.2276609447889808	1.1303256388592888	0.995259209248527	1.6213098755004707	1.401432845353173	1.9628584151820245	0.3234199396816101	1.727111757583584	0.9601031863473048
1.8385193055435083	0.8325847829559568	1.2705097999887303	0.9232137609758354	0.22558210683986588	1.9155675268818764	0.5028364115198637	1.261452187749625	6.950428233786642
1.3630159187719368	0.9971576979261402	1.5396029855075635	1.019928598321583	1.5667904367048435	0.38866417774488704	0.42726328271507014	1.8273899053773746	0.9754242424899635
0.2800614099923404	0.8234146428815409	0.10210894958391034	0.45806989206630755	1.7426272860063576	1.4661477372405776	1.062450667107071	1.9156824459941477	5.561341688689684
1.7741587076506897	1.2788362793215096	1.1721660264846676	0.3764974311424945	1.8915718461384092	0.9731265587628545	0.5518665663282346	1.4348484869054499	1.0241580180675256
1.0792259480586894	1.3682485298553553	0.9647607844290985	0.10135640971263903	0.6407334420770783	0.961647853964121	1.7570093702262788	1.0333035810257252	15.28420012270843
1.994422328010245	1.4280720312839306	1.1231640654996713	1.4217398998391966	0.765604347193371	0.10331888737573498	0.17658637797735416	1.493223760492041	1.8481095296283605
1.0756684196314592	1.237210590917292	1.819383579792508	0.8680104239706508	1.7520276470956233	0.6546167480545726	1.0350413303571635	1.6030622737531024	1.1537129151223398
1.7106179837757214	1.161641682980258	0.45412305822083143	1.2945236647241651	1.0097061251054413	1.6745821781341155	1.2658190902407453	1.1704672346398761	0.8575450980748176
1.556064701834769	1.3773681976234335	0.31552195349064194	0.44494778390291373	0.5334693772642921	0.5458246379886079	0.08683728814847694	1.0709400607411717	7.27399917222322
1.1522560270245736	1.0077968788476686	1.2289809592929006	0.41524435945935906	0.7892700758925582	0.126859643855422	0.6393421743150132	1.505728298575235	9.630333512587928
1.6096802937406616	1.3811986300792114	1.7845869939016965	1.1769050279351292	1.0961454691235208	1.0774350102466452	1.368926719334777	1.3809442326301198	0.9945679491520756
0.444366944924548	1.1418399458994044	1.6440795677949644	0.5196944845807957	1.0030511262241102	0.517303522273988	1.41128880376857	1.3742236708293971	4.349998309532797
1.3363060541750937	1.2073296819337322	1.2102736464459898	1.2440778577462137	1.789537416285934	0.4243241029966376	0.8264911726200223	0.015301711836767625	1.1796545071591902
1.6731196271187643	0.882170813653715	1.0667527434191006	0.3562115090051551	0.5854789588957747	0.6933660204363845	1.1088756768631323	1.297073236098044	10.555146651821595
0.5854131097987065	1.3262158565085609	1.3669243771918618	1.687623856888432	1.05986966053884	0.14588746460298535	0.5820114444070258	1.8414709258656727	1.0744108982640141
0.6661481772189919	1.4802603572030577	1.5828401747204686	1.6456315363853964	1.0424088346592997	1.409765258501297	1.3946071223983065	0.07962146616419748	0.7074250823418788
0.7205323214664643	0.5937469140812045	0.8875564322632553	0.40669459391650564	0.24662291070284098	1.7375197718008222	1.916753299311931	1.567449376067703	21.325240627294217
1.500802332703643	1.3127201352927704	1.4596211980948013	1.9657828243931197	0.3518684663289344	0.21108642358262997	0.07001854655106554	1.1432259767258048	6.375512121377326
0.9270636015227477	0.5104344154627752	1.9495686202325628	0.4547711194239576	1.3012538325852767	1.0728901806890656	0.34094747080435206	0.8612846269499134	5.313937304655598
0.5631400778696669	0.806399013016199	1.000653617619776	0.8787888276821169	0.9018796683181362	0.9211992082433367	0.8647495782290172	0.5105082198887401	1.7671310051174616
1.3069893638618943	0.9765061783199471	0.6162764925076022	0.2105700372750448	0.5787091021226097	0.5822202514261366	0.04207359791486665	0.6982536168094551	29.63860021396026
1.7917575479669128	1.2727758587442284	1.996487139599601	1.0114417889105147	1.08980161024871	0.6460232595107218	0.5944761614618709	0.8735210583263483	1.3906310986676123
0.9621646535686719	0.5458547434259019	0.16908470276720644	0.14082203461849793	1.1756111251082808	1.2332909146217015	1.7143595668085863	1.7094783645015148	1.4335418854504516
0.6963085483767114	1.0285891039671062	0.8269581580381538	0.20604664298285488	1.7290700787041655	1.2380342686591337	0.20923140547030536	0.037187453930465096	5.242263743179257
1.2218291879866736	1.0521647714228544	1.853937964596583	1.0262049528768078	1.8045350250666878	0.9764551719079888	0.3752211035140987	1.3952504073372287	0.9950461303404081
0.844315279626126	1.1505789212838289	1.555414902221731	1.8930242666351107	1.721402058373818	1.1871140161819405	0.5547006904902473	0.3875030399517076	1.083942296692832
0.450071691161358	1.0918856044449468	1.4472309805914554	0.47886804352255785	1.4757882006001481	0.8734518757241277	0.14274840683849055	1.5154996790850828	2.3161399539524425
0.43709651222022766	1.0581957861775566	1.2754843703081227	0.9321568165708081	0.9125240056981666	0.4364312591707675	1.6171270500857164	1.7614248070379197	1.6993363917622406
0.6268120162919639	0.5532546978213708	1.6744774312440087	0.11544713011058039	0.7505844697628755	0.8399949239132146	1.2236291267822086	0.5912760911311898	24.514385148979255
1.633885806586641	0.8276695153052118	1.265969658754982	0.9651401751067187	0.8659262782261175	0.3706471049001051	0.7664069940340345	1.1944236666150636	1.9317037836828388
1.1570548298754177	1.3418234752277498	0.21563695149827264	1.214857904458342	1.7616254796554123	0.792074010095649	0.14994932853752074	1.8899030864569974	0.7358115795727589
0.6683532170705	1.3758431882200781	1.8730506880551119	1.1208119555495308	1.7791351538687434	1.86724109624027	1.8121043308741434	1.6769414343699136	1.961980887752091
1.8546728103118786	0.7735057260519379	0.3073011669947705	0.6172483996015624	1.6290401670568255	1.8987689721688434	0.32681990737123995	1.3578031709905969	0.7413949808749245
0.7772843052620688	1.2409467613970917	1.4762316369120658	1.0653111798785644	1.3862755402750264	0.4811600549141396	0.6024176508067042	0.7703740666132833	0.940865520155338
0.8065616839182979	1.1908426253223499	0.8997333626746391	0.12351360770145033	1.8672500441345405	1.6856414285411128	0.4135256485903927	1.7462400384158394	0.22097725657908285
1.6289354413057395	1.310767887517732	1.9202522333642698	0.8292359751779969	0.28803261285724624	0.7558135550754151	0.6109662496096083	1.5192988672559307	2.3376932696426236
1.7363984109182777	0.6367912948924158	0.9477505524875055	0.49767768542502056	0.8531714764613227	1.507162957752885	0.6253336837077349	0.6772574611729019	4.083186906193457
1.8998833963981387	0.9050924607880323	1.8457972435714445	1.714539003481226	1.6637208677018978	1.2210668494118382	0.14407954174383955	1.7021837573937528	1.3474724582451345
0.5826475478085104	0.8848497649040726	0.48625324512143214	1.1921761126787813	0.7161008750388206	1.589302619453735	0.4838787151281589	1.280800099840772	1.2895628799296563
1.2399340378895423	0.49944565555372955	1.860189853095072	0.26178919350667257	1.5071630590545289	1.942209225419639	1.4909374245758507	1.7338628201258082	3.591175533844356
1.740858855882655	1.0369821526331395	1.5003342064281049	0.9552827690846774	0.16547811771954848	0.9490008150541044	1.900728641549039	1.0249035224388758	9.035456227368432
1.2984492920337163	0.7050646854975843	1.7330477812356886	0.26668426819298546	1.7568883186194133	1.7224511025968312	1.1451712946442734	0.5629278771113069	2.0724312913816165
1.5919307816854191	1.1699106426432053	1.8136060219571633	0.3241830758042719	1.9289532424297586	1.1372512614346557	1.4979758189586037	1.7409007657378763	1.1027000236589806
1.3527050197246795	0.5864664082936294	1.9317765053707425	0.8637995117579861	0.3655199624627893	0.9449209590927985	0.07811857145377077	0.935953106372953	37.423298200861524
0.6392135594041198	0.6651466386689335	1.3180848082176622	0.06539795374313816	1.1324255137277623	1.2071598439407043	1.6928799146637912	1.6412706734382772	3.486471190041371
1.0530388153769765	0.6973225545850786	0.5713440723127166	0.735202454253067	1.9632027189324772	0.22144935913297698	1.1566583431070079	1.881455225737534	1.2325503869985273
0.9331798139339198	1.0177190618345369	0.07666227098281185	1.7262924543277753	0.8508606459967968	1.0370627426055454	0.61740857536254	0.4922421029939139	0.8289054477414135
0.36060484412829397	1.4663997499047363	1.7247902847644254	0.4024347291946835	1.816518533791581	0.6139299792045204	0.8612430624457817	0.4767318938934347	2.5654140068691116
1.887425208516848	1.1572549308457087	0.9431523306846897	0.6640360861544082	1.1161480989622086	1.8351649596232305	0.5905791191616137	0.2780598762158055	1.6310257849008214
1.3308862223121058	1.0935612916403614	1.9199694284642852	0.6298919952993365	1.2818435529326544	0.952363519446861	0.3336211245686368	1.113614639925706	2.365520440457466
1.057659791047621	0.6844386019224187	0.587056232214007	0.7493244086505984	1.7003219408465995	0.17808550698410786	0.1864410385164943	0.16475735536286562	1.9057486288919616
1.1035055386840584	1.3463060958058926	1.9392499851063856	1.802323849791101	0.9312064745871461	0.2544872722703154	0.6976705656520293	0.4071794357391409	1.0103996034626264
0.6177510251639755	0.6731439100151109	1.398942145115155	0.35558295908368603	0.8171918338023358	0.9043649867739764	0.10553682315322363	1.428112244568584	11.298890195680992
1.963489034844636	0.7400917391749565	1.3820718985912903	0.23195684928216811	0.972143474010969	1.6828964740329448	1.6479823139013317	0.8664001633265982	3.5052548695626617
1.008385147875118	1.0242745622825054	1.7696468200071194	1.7372620782534187	1.4184382042252879	1.9536740693282473	0.11493343886263734	1.4530828541869278	1.361219784244938
0.7127859465349333	0.3475635553822545	1.1689565614709099	0.15313251720277504	1.4230177848410264	1.5768671439666944	1.7243495260685362	1.7730998207748476	4.444201202160734
1.5606221998200323	1.4325562760294304	0.6058193903018863	1.1180203605912673	0.8477453509787639	1.1130679862063273	0.7622681716625177	1.0624615870384666	0.7876594814082709
1.0351178718456266	1.0131265761375972	0.6524820925541498	0.306791703130863	1.4635983402267663	0.7048146142850236	1.8250849448880493	1.5031649091946035	3.0085614757570833
1.1646300649212875	0.8426206228081037	1.4271050274426869	0.4681935656160408	1.3646150703512514	1.565999262770833	0.15332721942962454	1.6364004838442348	2.257658064876826
1.9510925613042418	1.3480280634597346	1.835893004580751	0.2425648848394564	1.0496795934144496	0.9713963172269741	1.0151050115582774	1.8971071614219068	2.031673690185624
1.350766557324204	0.3786557181692242	0.09899812683279935	0.15084295964614802	1.140342605208807	0.9273926050789233	1.696486946176572	1.3412885571226034	4.0080877055443445
1.7939513614881846	1.072219174525792	1.9408549914639144	0.8576989354426329	1.4276218693100307	0.23832452746690405	0.058409698207485275	1.3670865428749852	4.634844610479121
1.4108274122994646	1.4580308445210493	1.5636132329245058	0.01431723184967495	1.79718068109009	0.9149901337112488	1.0090942588521312	0.5154552747771664	4.561037833492351
1.5994704063370369	1.2583702978930493	1.6670068360576042	1.3371092108621587	1.611673494487761	0.6841139840026367	0.04649438538839763	0.2877056630685216	2.684197528163947
0.7857699384900515	1.2143018284090594	0.7269694015686995	1.8515215378949228	1.2141558062265865	1.7061170589707844	0.06478723673229068	1.958122434458218	1.1329233673450596
1.8512821998803461	1.0793546113531574	0.515727220067339	0.16236390622424654	1.434773267317127	0.6091432069325836	1.4492347095649778	1.2227699923629098	4.888247414559666
0.8698510736098697	1.0674882936789578	0.23938818114773242	1.223058795958265	1.5893707213432968	1.4298415692122624	0.3463341823182128	1.4707539628814326	1.2729113586924887
1.4026926289157549	1.1050218375539287	0.8046563987823754	0.4310653281351172	1.8923339118571816	1.1342008673221162	0.22943215813075996	1.691195644167352	1.2272699804840075
1.1367759098953627	0.8684852326889337	1.8275343539421944	0.561756042105366	0.5882186064526099	1.2697716305537006	0.0032216235710826294	0.15663859178697934	33.93678854969811
1.7590439964229048	0.626298608198721	1.8713608926698408	0.7912980888564475	0.9815278251605186	1.5472234866138825	0.6305223719659864	1.155862530868769	2.552659642912573
0.8934077356789912	1.0975735467600762	1.0710600531669545	0.7676869541452294	0.408099292120208	0.590164461713207	0.47681534113316054	1.8192546270957086	1.9795723739865227
1.78105668064487	1.3604200869058363	0.012807380171423613	0.5429256526981654	1.4796709642578099	1.2768117777132453	1.405653657741357	0.7658816734478523	0.7678041219266258
0.7564650341299045	0.4696917286105952	0.9211937280166066	0.6939434530352201	1.560327810075391	0.46884169825763333	0.21376093809882718	1.008712261075134	1.9608670020034618
0.557496252638914	0.9748022103141177	1.8640121101129876	1.1622443605621384	0.7059028463420717	0.4207872067432083	1.247538379682104	1.614672415960914	1.4744940948444176
